# Supplementary material for: Distinct pathogenic roles for resident and monocyte-derived macrophages in lupus nephritis
Source: JCI Insight. 2022 Nov 8;7(21):e159751. doi: 10.1172/jci.insight.159751 (PMC9675473; doi:10.1172/jci.insight.159751)
Supplement: Supplemental table 1 [file jciinsight-7-159751-s309.xlsx]

## Sheet: Sheet1
							Dilution
	Marker	Conjugate	Clone	Cat#	Vendor	Target	Flow cytometry	Microscopy
	α-SMA	AF488	1A4	ab184675	Abcam	Mouse	x	1/100
	B220	AF647	RA3-6B2	557683	BD Biosciences	Mouse	x	1/200
	BAFF	x	Polyclonal	AF124	R&D systems	Human
	BAFF	x	Polyclonal	bs-2431R	Thermo	Mouse	x	1/50
	βIII tubulin	AF488	TUJ1	801203	BioLegend	Mouse	x	1/100
	CD3	AF488	17A2	100210	BioLegend	Mouse	x	1/100
	CD3ε	Pacific Blue	145-2C11	48-0031-82	Invitrogen	Mouse	1/50	x
	CD3ε	APC	145-2C11	17-0031-82	Invitrogen	Mouse	1/50	x
	CD11b	PE	M1/70	101208	BioLegend	Mouse	x	1/50
	CD11b	PerCP-Cy5.5	M1/70	45-0112-82	Invitrogen	Mouse	1/500	x
	CD11c	PE	N418	117308	BioLegend	Mouse	1/100	x
	CD16	APC	S17014E	158005	BioLegend	Mouse	1/50	x
	CD16.2	PE	9E9	149503	BioLegend	Mouse	1/200	x
	CD19	eF450	eBio1D3	48-0193-82	Invitrogen	Mouse	1/100	x
	CD31	PE	MEC13.3	102520	BioLegend	Mouse	x	1/100
	CD31	AF594	MEC13.3	553373	BD Biosciences	Mouse	x	1/100
	CD32b	PE	AT130-2	12-0321-82	Invitrogen	Mouse	1/200	x
	CD45	APC-eF780	30-F11	47-0451-82	Invitrogen	Mouse	1/200	x
	CD45 i.v.	FITC	30-F11	11-0451-82	Invitrogen	Mouse	3uL/mouse	x
	CD64	PE	X54-5/7.1	139304	BioLegend	Mouse	1/100	x
	CD86	PE	GL-1	105007	BioLegend	Mouse	1/100	x
	CD206	PE-Dazzle	C068C2	141732	BioLegend	Human	x	1/100
	CX3CR1	PE	SA011F11	149006	BioLegend	Mouse	1/100	x
	F4/80	AF647	F4/80	ab204467	Abcam	Mouse	x	1/50
	F4/80	PE-Cy7	BM8	25-4801-82	Invitrogen	Mouse	1/200	x
	Gr1	Pacific Blue	RB6-8C5	48-5931-82	Invitrogen	Mouse	1/2000	x
	LYVE1	Biotin	ALY7	13-0443-82	Invitrogen	Mouse	1/100	x
	MHC II	eF450	M5/114.15.2	48-5321-82	Invitrogen	Mouse	x	1/50
	MHC II	BV650	M5/114.15.2	107641	BioLegend	Mouse	1/400	x
	NK1.1	Pacific Blue	PK136	108722	BioLegend	Mouse	1/50	x
	SEMA4D	AF594	BMA-12	147609	BioLegend	Mouse	x	1/50
	Y-Ae	Biotin	eBioY-Ae	13-5741-82	Invitrogen	Mouse	1/50	x
	Anti-rabbit IgG	AF488	Polyclonal	A32790	Invitrogen	x	x	1/200
	Hoecht 33258	x	x	40044	Biotum	x	x	1/5 000
	Live/Dead	Aqua	x	L34957	Thermo	x	1/250	x
	Streptavidin	PE	x	12-4317-87	Invitrogen	x	1/200	x
